# Supplementary material for: Analytical Framework to Navigate Microalgae-Based Product Development—Aligning Commercialization and Regulatory Pathways
Source: Mar Drugs. 2026 Feb 3;24(2):66. doi: 10.3390/md24020066 (PMC12941414; doi:10.3390/md24020066)
Supplement: Supplementary file 1 [file marinedrugs-24-00066-s001.zip]

Archive with 3 entries (3 files):
- Figure S1-Regulatory pathway for commercial production and export of microalgae END feed.pdf
- Figure S2-Full regulatory pathway nodes for microalgae in Australia.pdf
- Table S1-Details for Product Opportunity Wheel development.pdf
